# Supplementary material for: One-Time Foliar Application and Continuous Resupply via Roots Equally Improved the Growth and Physiological Response of B-Deficient Oilseed Rape
Source: Plants (Basel). 2021 Apr 26;10(5):866. doi: 10.3390/plants10050866 (PMC8146809; doi:10.3390/plants10050866)
Supplement: Supplementary file 1 [file plants-10-00866-s001.zip]

Archive with 1 entries (1 files):
- plants-1179396-supplementary.pdf
